# Supplementary material for: Extracellular Vesicles Secreted by Adipose Tissue during Obesity and Type 2 Diabetes Mellitus Influence Reverse Cholesterol Transport-Related Gene Expression in Human Macrophages
Source: Int J Mol Sci. 2024 Jun 12;25(12):6457. doi: 10.3390/ijms25126457 (PMC11204239; doi:10.3390/ijms25126457)
Supplement: Supplementary file 1 [file ijms-25-06457-s001.zip]

Archive with 1 entries (1 files):
- ijms-3009599-supplementary.pdf
